# Supplementary material for: Practices and Barriers in Implementing the Low FODMAP Diet for Irritable Bowel Syndrome Among Malaysian Dietitians: A Qualitative Study
Source: Nutrients. 2024 Oct 23;16(21):3596. doi: 10.3390/nu16213596 (PMC11547897; doi:10.3390/nu16213596)
Supplement: Supplementary file 1 [file nutrients-16-03596-s001.zip]

Archive with 1 entries (1 files):
- nutrients-3186519-supplementary.pdf
